# Supplementary material for: Factors influencing non-communicable disease policy process in Sub-Saharan Africa: a scoping review
Source: BMJ Public Health. 2025 Aug 12;3(2):e001409. doi: 10.1136/bmjph-2024-001409 (PMC12352196; doi:10.1136/bmjph-2024-001409)
Supplement: online supplemental table 1 [file bmjph-3-2-s001.xlsx]

## Sheet: Blad1
Supplement Table for Table 3
Agenda Setting	Barriers	Facilitators	Policy actors
	Limited access to resources 29, 34, 35, 42, 51, 52 50	Multi-sectoral approach 29, 32, 34, 38, 42, 49, 50	Government 29, 32, 34, 35, 38, 40, 42, 45, 49-52, 54
	Limited financial resources 29, 34, 35, 42, 50-52	Stakeholder engagement 32, 34, 40, 42, 49, 50	MOH 29, 32, 35, 38, 40, 49-52, 54
	Insufficient human resources 29, 34, 35, 52	Stakeholder inclusion 29, 38, 50	Non-Health departments 32, 34, 49, 54
	Limited access of equipment and/or supplies 29, 42	Stakeholder collaboration 29, 35, 38, 42, 49	Public Sector 34, 42, 45
	Limited of reliable local evidence 29, 34, 35, 38, 40, 50-52	Access to sufficient capacity and financial resources 29, 42	Private sector 32, 34, 40, 45, 51
			Industry actors 32, 35, 40, 51
	Role of the government 29, 32, 35, 38, 40, 50, 52, 54	Access to reliable local evidence 29, 32, 35, 38, 45, 51, 52	Advocates 29, 32, 34, 38, 40, 42, 45, 50, 52
	Limited political will, commitment 29, 35, 50		Civil society 29, 34, 45
	Competing priorities and conflicting interests 35, 39, 50, 52, 54		Media and journalists 32, 38, 40, 42, 45, 51
	Political change 29, 32, 38		NGOs 52
	Limited multi-sectoral approach 29, 35, 38, 40, 42, 45, 50-52	Advocacy 29, 32, 34, 35, 38, 40, 49	International and intergovernmental organizations 32, 38, 40, 42, 49, 50, 52, 54
	Inadequate management of the MSA process 29, 38, 51, 52	Public awareness and concern 29, 32, 35, 40, 49
	Stakeholder perceptions 40, 45, 50	Media and public speaker usage 32, 34, 35, 40
	Absence of key stakeholders 35, 38	Public and international support 34, 35, 38
	Insufficient commitment and cooperation amongst stakeholders 29, 35
	Industry interference 35, 40, 42, 45
	Insufficient Infrastructure 29, 35, 38, 40, 42, 50	Existing Infrastructures 29, 35, 38, 49, 50, 52	Experts 29, 45, 50, 52
	Limited systems 29, 42, 50	Existing systems 35, 49, 50	Health experts 29, 50, 52
	Absence of policies and/or guidelines 35, 38, 40	Available policies and/or guidelines 29, 35, 38, 52	Academics 45, 52
	Knowledge and belief 29, 42, 51, 52	Political will 29, 35, 38, 40, 42, 45, 54	General public 32, 40, 42, 50
	Insufficient knowledge and public awareness 29, 51	Strong political will 29, 35, 38, 40, 42, 45
	Cultural barriers 42, 52	Political leadership 29, 38, 54
Formulation	Barriers	Facilitators	Policy actors
	Limited access to resources 24, 27, 28, 30, 31, 35, 36, 41, 44, 46, 52	Multi-sectoral approach 24, 27, 31, 35, 36, 38, 40, 44, 49	Government 27, 28, 30, 31, 34-38, 40, 41, 44-47, 49, 52, 54
	Limited financial resources 24, 27, 28, 30, 31, 34-36, 44, 46, 52	Stakeholder engagement 27, 35, 40, 44, 49	MOH 27, 28, 30, 31, 35-38, 40, 41, 46, 47, 49, 52, 54
	Insufficient human resources 27, 28, 30, 34, 35, 41, 46, 52	Stakeholder inclusion 24, 27, 31, 38, 44, 46	Non-Health departments 30, 35, 41, 46, 47, 49, 54
		Stakeholder collaboration 35, 36, 38, 44, 49	Public Sector 34, 44, 45
	Limited of reliable local evidence 28, 34, 35, 38, 40, 46, 52	Sufficient capacity and financial resources 24, 44, 46	Private sector 24, 28, 31, 35, 37, 40, 44, 45
			Industry actors 24, 28, 31, 35, 37, 40, 44
	Role of the government 28, 30, 31, 35, 36, 38, 40, 41, 46, 52, 54	Access to reliable local evidence 27, 35, 37, 38, 44, 45, 52	Advocates 27, 28, 31, 34, 36-38, 40, 44-46, 52
	Limited political will, commitment 28, 30, 35, 36, 46		Civil society 28, 31, 34, 36, 37, 44-46, 52
	Competing priorities and conflicting interests 28, 30, 31, 35, 40, 41, 52, 54		Media and journalists 37, 40, 45
	Political change 38, 46		NGOs 31, 36, 52
	Limited multi-sectoral approach 24, 28, 30, 31, 35, 40, 41, 44-47, 52	Advocacy 34, 35, 37, 38, 40, 49	International and intergovernmental organizations 27, 34, 36, 38, 40, 44, 49, 52, 54
	Inadequate management of the MSA process 24, 28, 38, 44, 52	Public awareness and concern 35, 40, 49
	Stakeholder perceptions 30, 40, 41, 45, 47	Media and public speaker usage 34, 35, 37, 40
	Absence of key stakeholders 28, 30, 35, 38, 44, 46, 47	Public and international support 34, 35, 37
	Insufficient commitment and cooperation amongst stakeholders 28, 31, 35, 41, 44
	Industry interference 24, 30, 35, 40, 45
	Insufficient Infrastructure 28, 35, 38, 40, 46, 47	Existing Infrastructures 27, 35, 38, 49, 52	Experts 31, 36, 44, 45, 52
	Limited systems 46, 47	Existing systems 27, 35, 49	Health experts 52
	Absence of policies and/or guidelines 28, 35, 38, 40	Available policies and/or guidelines 35, 38, 52	Academics 31, 36, 44, 45, 52
	Knowledge and belief 24, 27, 31, 36, 41, 52	Political will 27, 31, 35, 38, 40, 44, 45, 54	General public 24, 40
	Insufficient knowledge and public awareness 24, 31, 36, 41	Strong political will 27, 35, 38, 40, 44, 45
	Cultural barriers 24, 27, 52	Political leadership 27, 31, 38, 54
Adoption	Barriers	Facilitators	Policy actors
	Limited access to resources 31, 34, 51	Multi-sectoral approach 23, 31, 32, 38, 43	Government 23, 25, 31, 32, 34, 37-39, 43, 45, 48, 51
	Limited financial resources 31, 34, 51	Stakeholder engagement 32, 43	MOH 25, 31, 32, 37-39, 48, 51
	Insufficient human resources 34	Stakeholder inclusion 31, 38	Non-Health departments 25, 32, 39, 48
		Stakeholder collaboration 23, 38	Public Sector 23, 34, 43, 45
	Limited of reliable local evidence 34, 38, 48, 51	Sufficient capacity and financial resources 23	Private sector 25, 31, 32, 37, 39, 43, 45, 48, 51
			Industry actors 25, 31, 37, 39, 43, 48, 51
	Role of the government 25, 31, 32, 38, 43, 48	Access to reliable local evidence 23, 32, 37, 38, 43, 45, 51	Advocates 25, 31, 32, 34, 37, 38, 45
	Limited political will, commitment 25, 43, 48		Civil society 25, 31, 34, 37, 45
	Competing priorities and conflicting interests 31, 43		Media and journalists 32, 38, 45
	Political change 32, 38		NGOs 25, 31
	Limited multi-sectoral approach 23, 25, 31, 38, 45, 51	Advocacy 23, 32, 34, 37, 38, 43, 48	International and intergovernmental organizations 32, 34, 38, 48
	Inadequate management of the MSA process 25, 38, 51	Public awareness and concern 32, 43, 48
	Stakeholder perceptions 31, 45	Media and public speaker usage 32, 34, 37, 48
	Absence of key stakeholders 38	Public and international support 32, 43, 48
	Insufficient commitment and cooperation amongst stakeholders 31
	Industry interference 23, 45
	Insufficient Infrastructure 23, 38, 45, 48	Existing Infrastructures 23, 38, 43, 48	Experts 31, 45
	Limited systems 23, 48	Existing systems 23, 43, 48	Academics 31, 45
	Absence of policies and/or guidelines 38	Available policies and/or guidelines 38, 48
	Knowledge and belief 31, 43, 48, 51	Political will 23, 31, 38, 45, 48	General public 32
	Insufficient knowledge and public awareness 31, 43, 48, 51	Strong political will 23, 38, 45
		Political leadership 31, 38, 48
Implementation	Barriers	Facilitators	Policy actors
	Limited access to resources 26-29, 31, 34-36, 44, 46, 50-52, 56	Multi-sectoral approach 23, 26, 27, 29, 31, 32, 35, 38, 40, 43, 44, 46, 49, 50	Government 23, 25-29, 31, 32, 34-36, 38-40, 43-46, 48-52, 56
	Limited financial resources 26-29, 31, 34-36, 44, 46, 50-52, 56	Stakeholder engagement 26, 27, 32, 35, 40, 43, 44, 49, 50	MOH 25, 27-29, 31, 32, 35, 36, 38, 40, 46, 48-52, 56
	Insufficient human resources 26-29, 34, 35, 46, 52, 56	Stakeholder inclusion 27, 29, 31, 38, 44, 46, 50	Non-Health departments 25, 32, 35, 39, 46, 48, 49
	Limited access of equipment and/or supplies 26, 29, 56	Stakeholder collaboration 23, 26, 29, 35, 36, 38, 44, 49	Public Sector 23, 26, 34, 43-45
	Limited of reliable local evidence 28, 29, 34, 35, 38, 40, 46, 48, 50-52	Sufficient capacity and financial resources 23, 29, 44, 46	Private sector 25, 26, 28, 31, 32, 35, 39, 40, 43-45, 48, 50
			Industry actors 25, 26, 28, 31, 32, 35, 39, 43, 44, 48, 51
	Role of the government 25, 26, 28, 29, 31, 32, 35, 36, 38, 40, 43, 46, 48, 50, 52	Access to reliable local evidence 23, 27, 29, 32, 35, 38, 43-45, 51, 52	Advocates 25-29, 31, 32, 34, 36, 38, 40, 44-46, 50, 52, 56
	Limited political will, commitment 25, 26, 28, 29, 35, 36, 43, 46, 48, 51		Civil society 25, 28, 29, 31, 34, 36, 44-46
	Competing priorities and conflicting interests 28, 31, 35, 40, 43, 50, 52		Media and journalists 32, 38, 40, 45, 50
	Political change 29, 32, 38, 46		NGOs 25, 26, 31, 36, 52, 56
	Limited multi-sectoral approach 23, 25, 26, 28, 29, 31, 35, 38, 40, 45, 46, 50-52	Advocacy 23, 29, 32, 34, 35, 38, 40, 43, 48, 49	International and intergovernmental organizations 26, 27, 32, 34, 36, 38, 40, 44, 48-50, 52
	Inadequate management of the MSA process 25, 26, 28, 29, 38, 44, 51, 52	Public awareness and concern 29, 32, 35, 40, 43, 48, 49
	Stakeholder perceptions 31, 40, 45, 50	Media and public speaker usage 32, 34, 35, 40, 48
	Absence of key stakeholders 28, 35, 38, 44, 46	Public and international support 23, 34, 35, 38, 48
	Insufficient commitment and cooperation amongst stakeholders 28, 29, 31, 35, 44
	Industry interference 23, 35, 40, 45
	Insufficient Infrastructure 23, 26, 28, 29, 35, 38, 40, 46, 48, 50	Existing Infrastructures 23, 26, 27, 29, 35, 38, 43, 48-50, 52	Experts 29, 31, 36, 44, 45, 50, 52, 56, 57
	Limited systems 23, 26, 29, 46, 48, 51	Existing systems 23, 26, 27, 35, 43, 48-50	Health experts 29, 50, 52, 56, 57
	Absence of policies and/or guidelines 26, 28, 35, 38, 40	Available policies and/or guidelines 29, 35, 38, 48, 52	Academics 31, 36, 44, 45, 52
			Non-health experts 56
	Knowledge and belief 26, 27, 29, 31, 36, 43, 48, 51, 52, 56	Political will 23, 27, 29, 31, 35, 38, 40, 44, 45, 48	General public 32, 40, 50
	Insufficient knowledge and public awareness 29, 31, 36, 43, 48, 51, 56, 57	Strong political will 23, 27, 29, 35, 38, 40, 44, 45
	Cultural barriers 26, 27, 52	Political leadership 27, 29, 31, 38, 48
Evaluation	Barriers	Facilitators	Policy actors
	Limited access to resources 34-36, 42	Multi-sectoral approach 35, 36, 38, 42	Government 33-36, 38, 42, 45, 53
	Limited financial resources 34-36, 42	Stakeholder engagement 35, 42	MOH 35, 36, 38
	Insufficient human resources 34, 35	Stakeholder inclusion 38	Non-Health departments 35
	Limited access of equipment and/or supplies 42	Stakeholder collaboration 35, 36, 38, 42	Public Sector 42, 45
	Limited of reliable local evidence 34, 35, 38	Sufficient capacity and financial resources 42	Private sector 35, 45
			Industry actors 35
	Role of the government 35, 36, 38	Access to reliable local evidence 35, 38, 45	Advocates 33, 34, 36, 38, 42, 45
	Limited political will, commitment 35, 36		Civil society 34, 36, 45
	Competing priorities and conflicting interests 35		Media and journalists 33, 38, 42, 45
	Political change 38		NGOs 36
	Limited multi-sectoral approach 35, 38, 42, 45	Advocacy 34, 35, 38	International and intergovernmental organizations 34, 36, 38, 42
	Inadequate management of the MSA process 38	Public awareness and concern 35
	Stakeholder perceptions 45	Media and public speaker usage 34, 35
	Absence of key stakeholders 35, 38	Public and international support 34, 35, 37
	Insufficient commitment and cooperation amongst stakeholders 35
	Industry interference 35, 42, 45
	Insufficient Infrastructure 33, 35, 38, 42	Existing Infrastructures 35, 38, 53	Experts 33, 36, 45, 55
	Limited systems 42	Existing systems 35, 53	Academics 36, 45, 55
	Absence of policies and/or guidelines 33, 35, 38	Available policies and/or guidelines 35, 38	Non-health experts 33, 55
	Knowledge and belief 36, 42, 55	Political will 35, 38, 42, 45	General public 42
	Insufficient knowledge and public awareness 36, 55	Strong political will 35, 38, 42, 45
	Cultural barriers 42	Political leadership 38
